# Supplementary material for: Long non-coding RNA RGMB-AS1 represses nasopharyngeal carcinoma progression via binding to forkhead box A1
Source: Bioengineered. 2022 Feb 19;13(3):5564–80. doi: 10.1080/21655979.2022.2039495 (PMC8973592; doi:10.1080/21655979.2022.2039495)
Supplement: Supplemental Material [file KBIE_A_2039495_SM7783.zip]

Archive with 4 entries (3 files):
- supplementary/
- supplementary/actin.png
- supplementary/FOXA1.png
- supplementary/lncRNA RGMB AS1.png
